# Supplementary material for: Association Between Human Papillomavirus Vaccination and the Risk of Cervical Cancer and Precancerous Lesions in Israel: A Retrospective Cohort Study
Source: J Clin Med. 2026 Jan 26;15(3):995. doi: 10.3390/jcm15030995 (PMC12898192; doi:10.3390/jcm15030995)
Supplement: Supplementary file 1 [file jcm-15-00995-s001.zip]

Archive with 1 entries (1 files):
- jcm-4076127-supplementary.pdf
